# Supplementary material for: Identification and Spatial Differentiation of High-Risk Areas for Brown Bear Incidents in Yushu Prefecture, China, Using Machine Learning and Remote Sensing
Source: Animals (Basel). 2026 May 12;16(10):1489. doi: 10.3390/ani16101489 (PMC13203201; doi:10.3390/ani16101489)
Supplement: Supplementary file 1 [file animals-16-01489-s001.zip]

Archive with 3 entries (2 files):
- Supplementary Files/Jackknife analysis of variables.png
- Supplementary Files/Validation of MaxEnt model accuracy.png
- Supplementary Files/
